# Supplementary material for: Cuproptosis-related gene expression is associated with immune infiltration and CD47/CD24 expression in glioblastoma, and a risk score based on these genes can predict the survival and prognosis of patients
Source: Front Oncol. 2023 Jul 20;13:1011476. doi: 10.3389/fonc.2023.1011476 (PMC10399623; doi:10.3389/fonc.2023.1011476)
Supplement: Supplementary file 8 [file Table_1.xlsx]

## Sheet: Supplementary Table 1
Group 1	Group 2	Number	Minimum	Maximum	Median	IQR	Lower IQR	Upper IQR	Mean	SD	SE	p
FDX1	Normal	1157	0	3.853	2.362	0.59	2.05	2.639	2.311	0.518	0.015
FDX1	Tumor	689	1.401	4.446	3.231	0.546	2.967	3.513	3.245	0.398	0.015	<0.001
LIAS	Normal	1157	0	4.267	2.791	0.787	2.353	3.141	2.699	0.622	0.018
LIAS	Tumor	689	0.911	4.67	3.428	0.417	3.213	3.63	3.403	0.35	0.013	<0.001
DLD	Normal	1157	0	6.359	4.605	1.115	3.989	5.104	4.473	0.885	0.026
DLD	Tumor	689	2.669	7.232	5.782	0.596	5.486	6.082	5.751	0.529	0.02	<0.001
DLAT	Normal	1157	0	5.659	3.378	1.026	2.83	3.856	3.288	0.792	0.023
DLAT	Tumor	689	1.774	5.356	4.245	0.631	3.901	4.532	4.193	0.5	0.019	<0.001
PDHB	Normal	1157	0	6.61	5.291	0.809	4.824	5.633	5.13	0.788	0.023
PDHB	Tumor	689	3.778	7.577	6.158	0.376	5.954	6.33	6.122	0.344	0.013	<0.001
PDHA1	Normal	1157	0	7.627	6.19	1.082	5.649	6.731	6.067	0.955	0.028
PDHA1	Tumor	689	3.818	8.251	6.598	0.527	6.313	6.84	6.565	0.48	0.018	<0.001
MTF1	Normal	1157	0	3.731	1.678	0.677	1.39	2.067	1.744	0.557	0.016
MTF1	Tumor	689	0.614	4.367	2.305	0.661	1.952	2.614	2.266	0.511	0.019	<0.001
GLS	Normal	1157	0	8.02	5.11	1.819	4.206	6.026	5.012	1.347	0.04
GLS	Tumor	689	1.735	7.184	4.262	0.87	3.833	4.703	4.326	0.807	0.031	<0.001
CDKN2A	Normal	1157	0	4.616	1.137	0.802	0.748	1.551	1.195	0.616	0.018
CDKN2A	Tumor	689	0.322	9.282	3.618	2.6	2.114	4.715	3.671	1.864	0.071	<0.001
LIPT1	Normal	1157	0	4.021	2.275	0.714	1.952	2.667	2.284	0.563	0.017
LIPT1	Tumor	689	1.609	4.341	3.027	0.452	2.797	3.249	3.031	0.38	0.014	<0.001
