# Supplementary material for: Cuproptosis-related gene expression is associated with immune infiltration and CD47/CD24 expression in glioblastoma, and a risk score based on these genes can predict the survival and prognosis of patients
Source: Front Oncol. 2023 Jul 20;13:1011476. doi: 10.3389/fonc.2023.1011476 (PMC10399623; doi:10.3389/fonc.2023.1011476)
Supplement: Supplementary file 9 [file Table_2.xlsx]

## Sheet: Supplementary Table 2
CRGs	IDH.status	Number	Minimum	Maximum	Median	IQR	Lower IQR	Upper IQR	Mean	SD	SE	95%CI	p-value
FDX1	Mut	440	3.225	5.352	4.196	0.464	3.992	4.456	4.232	0.377	0.018	0.341 - 0.461		Mann-Whitney U test (Wilcoxon rank sum test)
FDX1	WT	246	3.24	5.648	4.615	0.488	4.39	4.879	4.613	0.416	0.026		< 0.0001
LIAS	Mut	440	3.115	5.238	4.086	0.371	3.899	4.269	4.078	0.318	0.015	(-0.178 - -0.071)
LIAS	WT	246	2.778	5.091	3.971	0.501	3.713	4.214	3.945	0.369	0.024		< 0.0001
DLD	Mut	440	3.563	6.769	5.67	0.487	5.438	5.925	5.66	0.407	0.019	0.211 - 0.347
DLD	WT	246	4.498	7.121	5.976	0.617	5.62	6.237	5.941	0.473	0.03		< 0.0001
DLAT	Mut	440	3.176	5.855	4.812	0.51	4.573	5.084	4.804	0.412	0.02	0.127 - 0.256
DLAT	WT	246	3.579	5.826	5.045	0.586	4.695	5.281	4.987	0.404	0.026		< 0.0001
PDHB	Mut	440	4.047	6.733	5.698	0.343	5.504	5.847	5.658	0.316	0.015	(-0.072 - 0.022)
PDHB	WT	246	4.605	7.058	5.637	0.41	5.457	5.867	5.65	0.321	0.02		0.292
PDHA1	Mut	440	4.401	7.282	5.683	0.407	5.49	5.896	5.683	0.363	0.017	(-0.199 - -0.09)
PDHA1	WT	246	4.073	7.012	5.526	0.459	5.311	5.77	5.546	0.427	0.027		< 0.0001
MTF1	Mut	440	1.549	4.629	3.38	0.731	3.043	3.774	3.369	0.531	0.025	(-0.052 - 0.127)
MTF1	WT	246	1.506	5.63	3.462	0.735	3.034	3.769	3.407	0.603	0.038		0.409
GLS	Mut	440	2.259	7.155	4.13	0.947	3.706	4.653	4.265	0.821	0.039	(-0.104 - 0.1)
GLS	WT	246	2.448	6.754	4.145	0.695	3.802	4.497	4.224	0.683	0.044		0.981
CDKN2A	Mut	440	0.282	7.456	2.966	1.553	2.064	3.617	2.92	1.22	0.058	(-0.958 - -0.386)
CDKN2A	WT	246	0.152	8.293	1.73	3.376	1.113	4.489	2.839	2.271	0.145		< 0.0001
LIPT1	Mut	440	2.017	4.57	3.125	0.464	2.907	3.371	3.134	0.35	0.017	0.143 - 0.261
LIPT1	WT	246	1.684	4.548	3.325	0.518	3.073	3.591	3.325	0.461	0.029		< 0.0001
