# Supplementary material for: Cuproptosis-related gene expression is associated with immune infiltration and CD47/CD24 expression in glioblastoma, and a risk score based on these genes can predict the survival and prognosis of patients
Source: Front Oncol. 2023 Jul 20;13:1011476. doi: 10.3389/fonc.2023.1011476 (PMC10399623; doi:10.3389/fonc.2023.1011476)
Supplement: Supplementary file 10 [file Table_3.xlsx]

## Sheet: Supplementary Table 3
CRGs	1p/19q.codeletion	Number	Minimum	Maximum	Median	IQR	Lower IQR	Upper IQR	Mean	SD	SE	95%CI	p-value
FDX1	non-codel	518	3.225	5.648	4.474	0.567	4.197	4.764	4.482	0.415	0.018	(-0.508 - -0.384)		Mann-Whitney U test (Wilcoxon rank sum test)
FDX1	codel	171	3.285	5.325	4.012	0.35	3.855	4.205	4.036	0.311	0.024		< 0.0001
LIAS	non-codel	518	2.778	5.091	3.998	0.438	3.769	4.207	3.973	0.327	0.014	0.163 - 0.274
LIAS	codel	171	3.239	5.238	4.204	0.399	4.011	4.409	4.198	0.34	0.026		< 0.0001
DLD	non-codel	518	3.563	7.121	5.788	0.606	5.48	6.086	5.776	0.476	0.021	(-0.152 - -0.007)
DLD	codel	171	4.6	6.65	5.691	0.499	5.46	5.959	5.699	0.366	0.028		0.032
DLAT	non-codel	518	3.176	5.851	4.886	0.554	4.624	5.178	4.875	0.422	0.019	(-0.1 - 0.043)
DLAT	codel	171	3.356	5.855	4.869	0.524	4.593	5.117	4.848	0.401	0.031		0.434
PDHB	non-codel	518	4.047	7.058	5.633	0.37	5.436	5.807	5.613	0.315	0.014	0.093 - 0.191
PDHB	codel	171	4.696	6.733	5.788	0.341	5.589	5.93	5.76	0.289	0.022		< 0.0001
PDHA1	non-codel	518	4.073	7.282	5.586	0.474	5.346	5.82	5.588	0.418	0.018	0.115 - 0.229
PDHA1	codel	171	4.858	6.738	5.757	0.374	5.575	5.949	5.759	0.293	0.022		< 0.0001
MTF1	non-codel	518	1.506	5.63	3.56	0.691	3.196	3.887	3.504	0.551	0.024	(-0.601 - -0.439)
MTF1	codel	171	1.549	3.855	3.052	0.536	2.751	3.287	3.002	0.407	0.031		< 0.0001
GLS	non-codel	518	2.259	7.155	4.158	0.781	3.784	4.565	4.25	0.756	0.033	(-0.144 - 0.106)
GLS	codel	171	2.669	6.543	4.086	1.096	3.658	4.754	4.275	0.834	0.064		< 0.0001
CDKN2A	non-codel	518	0.152	8.293	2.732	2.587	1.382	3.969	2.975	1.83	0.08	(-0.318 - 0.193)
CDKN2A	codel	171	0.282	7.012	2.785	1.585	1.871	3.456	2.698	1.112	0.085		0.756
LIPT1	non-codel	518	1.684	4.548	3.204	0.479	2.978	3.457	3.214	0.416	0.018	(-0.136 - -0.008)
LIPT1	codel	171	2.115	4.57	3.111	0.49	2.925	3.415	3.15	0.344	0.026		0.676
